# Supplementary material for: Coelogyne putaoensis (Orchidaceae), a new species from Myanmar
Source: PhytoKeys. 2017 Jun 29;(82):27–34. doi: 10.3897/phytokeys.82.13172 (PMC5546387; doi:10.3897/phytokeys.82.13172)
Supplement: XML Treatment for Coelogyne putaoensis [file phytokeys.82.13172-treatment1.xml]

<!DOCTYPE tp:taxon-treatment
  PUBLIC "-//TaxonX//DTD Taxonomic Treatment Publishing DTD v0 20100105//EN" "tax-treatment-NSO.dtd">
<tp:taxon-treatment xmlns:tp="http://www.plazi.org/taxpub"><tp:treatment-meta><kwd-group><label>Taxon classification</label><kwd><named-content xmlns:xlink="http://www.w3.org/1999/xlink" content-type="kingdom">Plantae</named-content></kwd><kwd><named-content xmlns:xlink="http://www.w3.org/1999/xlink" content-type="order">Asparagales</named-content></kwd><kwd><named-content xmlns:xlink="http://www.w3.org/1999/xlink" content-type="family">Orchidaceae</named-content></kwd></kwd-group><mixed-citation publication-type="journal"><person-group><name><surname>Aung</surname><given-names>Ye Lwin</given-names></name><name><surname>Jin</surname><given-names>Xiaohua</given-names></name><name><surname>Schuiteman</surname><given-names>André</given-names></name></person-group><article-title>
          <italic><tp:taxon-name><tp:taxon-name-part taxon-name-part-type="genus" reg="Coelogyne">Coelogyne</tp:taxon-name-part> <tp:taxon-name-part taxon-name-part-type="species" reg="putaoensis">putaoensis</tp:taxon-name-part></tp:taxon-name></italic> (<tp:taxon-name><tp:taxon-name-part taxon-name-part-type="family">Orchidaceae</tp:taxon-name-part></tp:taxon-name>), a new species from Myanmar</article-title><source>PhytoKeys</source><day>29</day><month>6</month><year>2017</year><volume>2017</volume><issue>82</issue><fpage>27</fpage><lpage>34</lpage><pub-id pub-id-type="doi">10.3897/phytokeys.82.13172</pub-id></mixed-citation></tp:treatment-meta><tp:nomenclature><tp:taxon-name>
            <tp:taxon-name-part taxon-name-part-type="genus" reg="Coelogyne">Coelogyne</tp:taxon-name-part>
            <tp:taxon-name-part taxon-name-part-type="species" reg="putaoensis">putaoensis</tp:taxon-name-part>
            <object-id xmlns:xlink="http://www.w3.org/1999/xlink" content-type="ipni" xlink:type="simple">urn:lsid:ipni.org:names:77163812-1</object-id>
          </tp:taxon-name><tp:taxon-authority>X.H. Jin, L.A. Ye &amp; Schuit.</tp:taxon-authority><tp:taxon-status xmlns:xlink="http://www.w3.org/1999/xlink" xlink:type="simple">sp. nov.</tp:taxon-status><xref ref-type="fig" rid="F1">Figures 1</xref><xref ref-type="fig" rid="F2">, 2</xref><xref ref-type="fig" rid="F3">, 3</xref></tp:nomenclature><tp:treatment-sec sec-type="diagnosis" id="SECID0EZEAC"><title>Diagnosis.</title><p>
            <italic><tp:taxon-name><tp:taxon-name-part taxon-name-part-type="genus" reg="Coelogyne">Coelogyne</tp:taxon-name-part> <tp:taxon-name-part taxon-name-part-type="species" reg="putaoensis">putaoensis</tp:taxon-name-part></tp:taxon-name></italic> is similar to <italic><tp:taxon-name><tp:taxon-name-part taxon-name-part-type="genus" reg="Coelogyne">C.</tp:taxon-name-part> <tp:taxon-name-part taxon-name-part-type="species" reg="taronensis">taronensis</tp:taxon-name-part></tp:taxon-name></italic> and <italic><tp:taxon-name><tp:taxon-name-part taxon-name-part-type="genus" reg="Coelogyne">C.</tp:taxon-name-part> <tp:taxon-name-part taxon-name-part-type="species" reg="weixiensis">weixiensis</tp:taxon-name-part></tp:taxon-name></italic>, but can be distinguished by its solid yellowish brown sepals and petals, a brown lip with bright yellow markings, three keels extending from the base of the lip onto the mid-lobe, and lateral keels adorned with papillae.</p><fig id="F1" position="float" orientation="portrait"><label>Figure 1.</label><caption><p>
                <italic><tp:taxon-name><tp:taxon-name-part taxon-name-part-type="genus" reg="Coelogyne">Coelogyne</tp:taxon-name-part> <tp:taxon-name-part taxon-name-part-type="species" reg="putaoensis">putaoensis</tp:taxon-name-part></tp:taxon-name></italic> X.H. Jin, L.A. Ye &amp; Schuit. <bold>A</bold> Inflorescence <bold>B</bold> Dorsal sepal <bold>C</bold> Lateral sepals <bold>D</bold> Petal <bold>E</bold> Lip <bold>F</bold> Lateral view of column. Illustration by Yunxi Zhu.</p></caption><graphic xmlns:xlink="http://www.w3.org/1999/xlink" xlink:href="phytokeys-82-027-g001.jpg" position="float" orientation="portrait" xlink:type="simple" id="oo_142282.jpg"/></fig></tp:treatment-sec><tp:treatment-sec sec-type="material" id="SECID0EEHAC"><title>Type.</title><p>MYANMAR. Kachin State: Putao Township, Hponkanrazi Wildlife Sanctuary, subtropical, evergreen, broad-leaved, montane forest, 2500–3100 m, epiphytic on tree trunks or lithophytic on rocks, 14 June 2016, <italic>Xiaohua Jin et al, PT-2116</italic> (Holotype, PE!).</p><fig id="F2" position="float" orientation="portrait"><label>Figure 2.</label><caption><p>Habit of <italic><tp:taxon-name><tp:taxon-name-part taxon-name-part-type="genus" reg="Coelogyne">Coelogyne</tp:taxon-name-part> <tp:taxon-name-part taxon-name-part-type="species" reg="putaoensis">putaoensis</tp:taxon-name-part></tp:taxon-name></italic>. Photo by X.H. Jin.</p></caption><graphic xmlns:xlink="http://www.w3.org/1999/xlink" xlink:href="phytokeys-82-027-g002.jpg" position="float" orientation="portrait" xlink:type="simple" id="oo_142283.jpg"/></fig></tp:treatment-sec><tp:treatment-sec sec-type="description" id="SECID0EEIAC"><title>Description.</title><p>Pseudobulbs crowded on a short and stout rhizome, ovoid, 2.5–3.2 × 0.8–0.9 cm, when mature covered with brown sheaths at the base, bifoliate. Leaves erect, petiolate, ovate-lanceolate, 6.5–9.5 × 1.2–1.8 cm, including the ca. 1 cm long petiole, acute to acuminate, coriaceous, with 5–7 veins. Inflorescence proteranthous, peduncle arching, 2–3.5 cm long, rachis slender, 2.5 cm long, 2- to 3- flowered. Flowers yellowish brown, up to 6 cm across, lip adaxially on the mid-lobe with a large, bright yellow patch, connected to a bright yellow blotch on the front part of each of the side lobes, the keels orange-brown with much paler, almost whitish marginal papillae. Pedicel-with-ovary 2.2–2.5 cm long, glabrous. Dorsal sepal narrowly elliptic, 3.2 × 1.3 cm, 7-veined, acute. Lateral sepals oblique, oblong-lanceolate, 3.5 × 1 cm, 7-veined, acuminate. Petals narrowly oblanceolate, 2.9 × 0.5 cm, 5-veined, acute at apex, clawed at base. Lip 3-lobed, 2.7 × 1.6 cm; lateral lobes rounded, erect; mid-lobe triangular, 1.6 × 1 cm, margin undulate and lacerate; callus of three keels, extending from the base of lip to the middle (lateral keels) or apex of the mid-lobe (central keel), the central one lower than the lateral two on the mid-lobe, margins of the lateral keels adorned with papillae. Column arching, winged at apex, 1.9 cm long. Fruit not seen.</p><fig id="F3" position="float" orientation="portrait"><label>Figure 3.</label><caption><p>Close-up of flower of <italic><tp:taxon-name><tp:taxon-name-part taxon-name-part-type="genus" reg="Coelogyne">Coelogyne</tp:taxon-name-part> <tp:taxon-name-part taxon-name-part-type="species" reg="putaoensis">putaoensis</tp:taxon-name-part></tp:taxon-name></italic>, showing the white papillae on the two lateral lamellae. Photo by X.H. Jin.</p></caption><graphic xmlns:xlink="http://www.w3.org/1999/xlink" xlink:href="phytokeys-82-027-g003.jpg" position="float" orientation="portrait" xlink:type="simple" id="oo_142284.jpg"/></fig></tp:treatment-sec><tp:treatment-sec sec-type="etymology" id="SECID0EBJAC"><title>Etymology.</title><p>The new species is named after Putao, the northernmost town of Myanmar near which it was discovered in a vast area of unspoiled mountain forest.</p></tp:treatment-sec><tp:treatment-sec sec-type="distribution" id="SECID0EGJAC"><title>Distribution and habitat.</title><p>
            <italic><tp:taxon-name><tp:taxon-name-part taxon-name-part-type="genus" reg="Coelogyne">Coelogyne</tp:taxon-name-part> <tp:taxon-name-part taxon-name-part-type="species" reg="putaoensis">putaoensis</tp:taxon-name-part></tp:taxon-name></italic> is a predominantly epiphytic species that grows on moss-covered branches and tree trunks, sometimes also on rocks, in humid, broad-leaved, evergreen, montane forest, from 2500 to 3100 m elevation. At present, <italic><tp:taxon-name><tp:taxon-name-part taxon-name-part-type="genus" reg="Coelogyne">C.</tp:taxon-name-part> <tp:taxon-name-part taxon-name-part-type="species" reg="putaoensis">putaoensis</tp:taxon-name-part></tp:taxon-name></italic> is only known from the type locality.</p></tp:treatment-sec><tp:treatment-sec sec-type="conservation status" id="SECID0ECKAC"><title>Conservation status.</title><p>
            <bold>Least Concern (<abbrev xmlns:xlink="http://www.w3.org/1999/xlink" xlink:title="Least Concern" id="ABBRID0EKKAC" xlink:type="simple">LC</abbrev>).</bold> <italic><tp:taxon-name><tp:taxon-name-part taxon-name-part-type="genus" reg="Coelogyne">Coelogyne</tp:taxon-name-part> <tp:taxon-name-part taxon-name-part-type="species" reg="putaoensis">putaoensis</tp:taxon-name-part></tp:taxon-name></italic> was collected in the Hponkanrazi Wildlife Sanctuary, Putao, Northern Myanmar. Until now, only one population, consisting of ca. 200 individuals, has been discovered in the reserve (1044 square miles), which is a legally protected area under the management of the Myanmar Forest Department. As no threat currently affects the quality of its habitat and the number of mature individuals, the species is here assigned a preliminary status of Least Concern (<abbrev xmlns:xlink="http://www.w3.org/1999/xlink" xlink:title="Least Concern" id="ABBRID0E1KAC" xlink:type="simple">LC</abbrev>) according to the guidelines for using the IUCN Red List Categories and Criteria (<xref ref-type="bibr" rid="B9">IUCN Standards and Petitions Subcommittee 2017</xref>).</p></tp:treatment-sec><tp:treatment-sec sec-type="Key to Coelogyne putaoensis, C. taronensis and C. weixiensis" id="SECID0ECLAC"><title>Key to <italic><tp:taxon-name><tp:taxon-name-part taxon-name-part-type="genus" reg="Coelogyne">Coelogyne</tp:taxon-name-part> <tp:taxon-name-part taxon-name-part-type="species" reg="putaoensis">putaoensis</tp:taxon-name-part></tp:taxon-name></italic>, <italic><tp:taxon-name><tp:taxon-name-part taxon-name-part-type="genus" reg="Coelogyne">C.</tp:taxon-name-part> <tp:taxon-name-part taxon-name-part-type="species" reg="taronensis">taronensis</tp:taxon-name-part></tp:taxon-name></italic> and <italic><tp:taxon-name><tp:taxon-name-part taxon-name-part-type="genus" reg="Coelogyne">C.</tp:taxon-name-part> <tp:taxon-name-part taxon-name-part-type="species" reg="weixiensis">weixiensis</tp:taxon-name-part></tp:taxon-name></italic></title><table-wrap content-type="key" position="anchor" orientation="portrait"><table id="TID0EBIAC" rules="all"><tbody><tr><td rowspan="1" colspan="1">1</td><td rowspan="1" colspan="1">Flowers almost solid yellowish brown, except for yellow patches on the lip; lip with three lamellate keels, all extending onto the mid-lobe, the lateral ones with marginal papillae</td><td rowspan="1" colspan="1">
                      <bold><italic><tp:taxon-name><tp:taxon-name-part taxon-name-part-type="genus" reg="Coelogyne">Coelogyne</tp:taxon-name-part> <tp:taxon-name-part taxon-name-part-type="species" reg="putaoensis">putaoensis</tp:taxon-name-part></tp:taxon-name></italic></bold>
                    </td></tr><tr><td rowspan="1" colspan="1">–</td><td rowspan="1" colspan="1">Flowers white, light greenish or light yellow, sepals and petals with or without darker veins, lip with two or four orange to red-brown blotches (resembling eye-spots) and with two or three lamellate keels, the central one, if present, not extending onto the mid-lobe; the lateral ones without marginal papillae</td><td rowspan="1" colspan="1">
                      <bold>2</bold>
                    </td></tr><tr><td rowspan="1" colspan="1">2</td><td rowspan="1" colspan="1">Sepals and petals white or greenish white, without coloured veins; dorsal sepal 11-veined; lip usually with 4 eye-like yellow blotches bordered with brown, two on the mid-lobe and two on the side-lobes; mid-vein white</td><td rowspan="1" colspan="1">
                      <bold><italic><tp:taxon-name><tp:taxon-name-part taxon-name-part-type="genus" reg="Coelogyne">Coelogyne</tp:taxon-name-part> <tp:taxon-name-part taxon-name-part-type="species" reg="taronensis">taronensis</tp:taxon-name-part></tp:taxon-name></italic></bold>
                    </td></tr><tr><td rowspan="1" colspan="1">–</td><td rowspan="1" colspan="1">Sepals and petals yellowish with orange-brown veins; dorsal sepal 7–9-veined; lip with two solid brown spots on the side-lobes, sometimes with an orange patch between the keels on the mid-lobe; mid-vein brown</td><td rowspan="1" colspan="1">
                      <bold><italic><tp:taxon-name><tp:taxon-name-part taxon-name-part-type="genus" reg="Coelogyne">Coelogyne</tp:taxon-name-part> <tp:taxon-name-part taxon-name-part-type="species" reg="weixiensis">weixiensis</tp:taxon-name-part></tp:taxon-name></italic></bold>
                    </td></tr></tbody></table></table-wrap></tp:treatment-sec><ref-list><ref id="B9"><mixed-citation xmlns:xlink="http://www.w3.org/1999/xlink" xlink:type="simple">
          <institution xlink:type="simple">IUCN Standards and Petitions Subcommittee</institution> (<year>2017</year>) <source>Guidelines for Using the IUCN Red List Categories and Criteria. Version 13</source>. Prepared by the <publisher-name>Standards and Petitions Subcommittee</publisher-name>. <ext-link xlink:type="simple" ext-link-type="uri" xlink:href="http://www.iucnredlist.org/documents/RedListGuidelines.pdf">http://www.iucnredlist.org/documents/RedListGuidelines.pdf</ext-link> [accessed: May 30, 2017]</mixed-citation></ref></ref-list></tp:taxon-treatment>
